# Supplementary material for: Heterosexual transmission of HIV in the Dominican Republic: gendered indicators are associated with disparities in condom use
Source: BMC Public Health. 2015 Nov 23;15:1161. doi: 10.1186/s12889-015-2432-8 (PMC4657370; doi:10.1186/s12889-015-2432-8)
Supplement: Additional file 1: — Tables for nested logistic models. The additional file 1 is an Excel document which contains three separate sheets, each one with a different table that displays the results of the nested analyses for condom use: Table S5 displays the nested logistic models for condom use among all Dominicans age 15 to 45 years in the sample. Table S6 displays the disaggregated nested logistic models for condom use by men. Table S5 displays the disaggregated nested logistic models for condom use by women. (XLSX 37 kb) [file 12889_2015_2432_MOESM1_ESM.xlsx]

## Sheet: Table 3
Table 3 - Logistic models (full models) for condom use among Dominicans aged 15 to 45 years. DHS, 2007.
	All respondents (n=38822)							Female respondents (n=19822)							Male respondents (n=19000)
	n(%)	OR	95% CI	p-value	AOR	95% CI	p-value	n (%)	OR	95% CI	p-value	AOR	95% CI	p-value	n (%)	OR	95% CI	p-value	AOR	95% CI	p-value
Female (Male)	19822 (51.1)	0.22	[0.21,0.23]	***	0.29	[0.27,0.31]	***
Age groups (30-34 years old)
15-19	4357 (11.2)	4.21	[3.84,4.62]	***	1.19	[1.05,1.34]	***	2126 (10.7)	2.65	[2.24,3.12]	***	1.31	[1.08,1.59]	***	2231 (11.7)	6.4	[5.65,7.24]	***	1.09	[0.93,1.29]
20-24	6719 (17.3)	2.52	[2.31,2.74]	***	1	[0.90,1.12]		3362 (17.0)	1.87	[1.60,2.19]	***	1.13	[0.94,1.34]		3357 (17.7)	3.01	[2.70,3.36]	***	0.91	[0.79,1.06]
25-29	6570 (16.9)	1.48	[1.36,1.63]	***	1.04	[0.93,1.16]		3416 (17.2)	1.45	[1.23,1.71]	***	1.15	[0.96,1.38]		3154 (16.6)	1.49	[1.33,1.67]	***	0.97	[0.84,1.13]
35-39	5745 (14.8)	0.83	[0.75,0.92]	***	0.99	[0.88,1.12]		3095 (15.6)	0.82	[0.68,0.99]	**	0.81	[0.67,0.99]	**	2650 (14.0)	0.82	[0.72,0.93]	**	1.14	[0.97,1.34]
40-44	5207 (13.4)	0.69	[0.62,0.77]	***	0.82	[0.72,0.93]	***	2584 (13.0)	0.52	[0.41,0.65]	***	0.56	[0.44,0.72]	***	2623 (13.8)	0.69	[0.60,0.79]	***	0.99	[0.84,1.17]
45-49	4149 (10.7)	0.58	[0.51,0.66]	***	0.72	[0.63,0.84]	***	1951 (9.8)	0.39	[0.30,0.51]	***	0.45	[0.34,0.60]	***	2198 (11.6)	0.56	[0.49,0.65]	***	0.87	[0.73,1.04]
Ever married status (Never married)
Currently married	26102 (67.2)	0.03	[0.03,0.03]	***	0.05	[0.04,0.05]	***	15281 (77.1)	0.05	[0.04,0.06]	***	0.08	[0.07,0.10]	***	10821 (57.0)	0.03	[0.03,0.03]	***	0.03	[0.03,0.04]	***
Former married	6071 (15.6)	0.38	[0.35,0.41]	***	0.64	[0.58,0.70]	***	3253 (16.4)	0.48	[0.42,0.55]	***	0.63	[0.54,0.73]	***	2818 (14.8)	0.6	[0.55,0.66]	***	0.67	[0.60,0.75]	***
Education (None)
Primary	17885 (47.1)	1.44	[1.25,1.65]	***	1.13	[0.95,1.34]		8866 (44.7)	1.92	[1.38,2.67]	***	1.19	[0.84,1.70]		9019 (47.5)	1.33	[1.14,1.56]	***	1.14	[0.93,1.39]
Secondary	13321 (34.3)	2.4	[2.09,2.76]	***	1.33	[1.11,1.58]	***	6672 (33.7)	3.56	[2.56,4.94]	***	1.29	[0.90,1.84]		6649 (35.0)	2.31	[1.97,2.71]	***	1.43	[1.16,1.76]	***
Higher	5642 (14.5)	2.02	[1.75,2.34]	***	1.38	[1.14,1.68]	***	3275 (16.5)	3.58	[2.56,5.01]	***	1.27	[0.88,1.85]		2367 (12.5)	2.08	[1.75,2.47]	***	1.58	[1.25,2.00]	***
Wealth (Poorest)
Poorer	8660 (22.3)	1.05	[0.97,1.12]		1.1	[1.00,1.20]	*	4496 (22.7)	1.47	[1.26,1.70]	***	1.11	[0.94,1.31]		4164 (21.9)	1.04	[0.95,1.13]		1.15	[1.03,1.30]	**
Middle	7637 (19.7)	1.14	[1.06,1.22]	***	1.09	[0.99,1.21]	*	4041 (20.4)	1.65	[1.42,1.92]	***	1.14	[0.95,1.36]		3596 (18.9)	1.14	[1.05,1.25]	**	1.12	[0.99,1.27]	*
Richer	6520 (16.8)	1.33	[1.23,1.43]	***	1.19	[1.07,1.32]	***	3438 (17.3)	2.09	[1.80,2.42]	***	1.28	[1.06,1.54]	**	3082 (16.2)	1.3	[1.19,1.43]	***	1.19	[1.04,1.37]	**
Richest	4848 (12.5)	1.38	[1.27,1.49]	***	1.19	[1.05,1.35]	**	2574 (13.0)	1.97	[1.67,2.31]	***	1.17	[0.95,1.45]		2274 (12.0)	1.44	[1.30,1.59]	***	1.25	[1.07,1.47]	***
Residence (Large city)
Small city	7925 (12.4)	0.89	[0.81,0.98]	**	0.98	[0.87,1.10]		4162 (21.0)	0.78	[0.67,0.92]	**	0.84	[0.70,1.00]	*	3763 (19.8)	0.95	[0.84,1.08]		1.1	[0.93,1.29]
Town	11477 (29.6)	0.88	[0.80,0.96]	**	1.01	[0.90,1.14]		5808 (29.3)	0.64	[0.55,0.75]	***	0.81	[0.68,0.98]	**	5669 (29.8)	0.98	[0.87,1.10]		1.17	[1.00,1.37]	**
Countryside	16138 (41.6)	0.67	[0.61,0.73]	***	0.89	[0.79,1.01]	*	8131 (41.0)	0.39	[0.33,0.46]	***	0.61	[0.50,0.74]	***	8007 (42.1)	0.78	[0.69,0.87]	***	1.13	[0.97,1.33]
Female head of the household (Male head of the household)	10650 (27.4)	2.06	[1.96,2.17]	***	1.08	[1.01,1.16]	**	6261 (31.6)	3.25	[2.95,3.58]	***	1.26	[1.12,1.42]	***	4389 (23.1)	2.44	[2.28,2.62]	***	1.13	[1.03,1.23]	***
Access to media (Limited)
Fair	4630 (11.9)	1.48	[1.34,1.62]	***	1.12	[1.00,1.26]	*	2185 (11.0)	1.45	[1.21,1.74]	***	1.25	[1.02,1.53]	**	2445 (12.9)	1.18	[1.05,1.33]	**	1.05	[0.90,1.22]
Good	26507 (68.3)	1.65	[1.54,1.76]	***	1.14	[1.04,1.24]	***	13056 (65.9)	1.68	[1.48,1.91]	***	1.24	[1.07,1.42]	***	13451 (70.8)	1.37	[1.26,1.49]	***	1.09	[0.97,1.22]	*
Abstinence until marriage (Acceptable for women, not for men)
No acceptable for men or women	6819 (17.6)	1.48	[1.38,1.58]	***	1	[0.92,1.10]		2275 (11.5)	1.44	[1.25,1.66]	***	1.02	[0.86,1.22]		4544 (23.9)	1.26	[1.16,1.37]	***	1	[0.89,1.12]
Acceptable for men, not for women	1222 (3.2)	1.02	[0.89,1.18]		1.08	[0.90,1.30]		599 (3.0)	0.86	[0.65,1.15]		1	[0.72,1.38]		623 (3.3)	1.17	[0.98,1.39]	*	1.13	[0.90,1.42]
Acceptable for both men and women	20039 (51.6)	0.67	[0.63,0.71]	***	0.96	[0.89,1.04]		12041 (60.8)	0.71	[0.64,0.79]	***	0.84	[0.74,0.96]	***	7998 (42.1)	0.85	[0.79,0.92]	***	1.03	[0.94,1.14]
Sexual exclusiveness (Acceptable for women, not for men)
No acceptable for men or women	4191 (10.8)	1.22	[1.11,1.35]	***	1.04	[0.91,1.18]		1288 (6.5)	1.38**	[1.08,1.75]	***	1.24	[0.94,1.63]		2903 (15.3)	1.08	[0.97,1.21]		0.99	[0.86,1.15]
Acceptable for men, not for women	2438 (6.3)	0.96	[0.86,1.08]		1.03	[0.88,1.19]		916 (4.6)	0.94	[0.70,1.25]		0.93	[0.68,1.28]		1522 (8.0)	0.96	[0.84,1.09]		1.07	[0.90,1.28]
Acceptable for both men and women	27955 (72.0)	0.67	[0.63,0.73]	***	1.02	[0.92,1.13]		16014 (80.8)	1.05	[0.88,1.26]		1.21	[0.99,1.48]	*	11941 (62.9)	0.82	[0.75,0.89]	***	0.96	[0.85,1.08]
Women's sexual submissivenesse (Disagree)
Agree	1075 (2.8)	0.9	[0.77,1.05]		0.8	[0.66,0.98]		528 (2.7)	0.51***	[0.35,0.75]	***	0.66	[0.44,0.99]	**	547 (2.9)	1.01	[0.84,1.21]		0.86	[0.68,1.08]
Intercept					1.36	[1.05,1.77]						0.29	[0.17,0.48]	***					1.16	[0.84,1.60]
P-values: * 0.10 ** 0.05 *** 0.01
DHS: Demographic and Health Survey. OR: Odds Ratios; AOR: Adjusted Odds Ratios

## Sheet: Table 4
Table 4 -Nested logistic models for condom use among Dominicans aged 15 to 45 years. DHS, 2007.
	Gender adjusted			Model 1			Model 2			Model 3			Model 4
	OR	95% CI	p-value	AOR	95% CI	p-value	AOR	95% CI	p-value	AOR	95% CI	p-value	AOR	95% CI	p-value
Female (Male)	0.22	[0.21,0.23]	***	0.31	[0.29,0.33]	***	0.29	[0.27,0.32]	***	0.29	[0.27,0.31]	***	0.29	[0.27,0.31]	***
Age groups (30-34 years old)
15-19				1.16	[1.02,1.31]	**	1.18	[1.04,1.34]	***	1.19	[1.05,1.35]	***	1.19	[1.05,1.34]	***
20-24				1.02	[0.91,1.14]		1	[0.89,1.12]		1	[0.90,1.12]		1	[0.90,1.12]
25-29				1.05	[0.94,1.18]		1.04	[0.93,1.16]		1.04	[0.93,1.16]		1.04	[0.93,1.16]
35-39				0.98	[0.87,1.11]		0.99	[0.88,1.12]		0.99	[0.88,1.12]		0.99	[0.88,1.12]
40-44				0.81	[0.71,0.92]	***	0.82	[0.72,0.93]	***	0.82	[0.72,0.93]	***	0.82	[0.72,0.93]	***
45-49				0.7	[0.61,0.81]	***	0.72	[0.62,0.83]	***	0.72	[0.62,0.83]	***	0.72	[0.63,0.84]	***
Ever married status (Never married)
Currently married				0.04	[0.04,0.05]	***	0.05	[0.04,0.05]	***	0.05	[0.04,0.05]	***	0.05	[0.04,0.05]	***
Former married				0.59	[0.54,0.64]	***	0.64	[0.58,0.69]	***	0.64	[0.58,0.69]	***	0.64	[0.58,0.70]	***
Education (None)
Primary							1.16	[0.98,1.37]	*	1.13	[0.95,1.34]		1.13	[0.95,1.34]
Secondary							1.38	[1.15,1.64]	***	1.33	[1.12,1.59]	***	1.33	[1.11,1.58]	***
Higher							1.44	[1.19,1.74]	***	1.39	[1.15,1.68]	***	1.38	[1.14,1.68]	***
Wealth (Poorest)
Poorer							1.11	[1.02,1.22]	**	1.1	[1.00,1.20]	*	1.1	[1.00,1.20]	*
Middle							1.12	[1.01,1.24]	**	1.1	[0.99,1.21]	*	1.09	[0.99,1.21]	*
Richer							1.22	[1.10,1.36]	***	1.19	[1.07,1.33]	***	1.19	[1.07,1.32]	***
Richest							1.23	[1.08,1.39]	***	1.2	[1.06,1.36]	***	1.19	[1.05,1.35]	**
Residence (Large city)
Small city							0.97	[0.86,1.10]		0.97	[0.86,1.10]		0.98	[0.87,1.10]
Town							1	[0.89,1.13]		1.01	[0.89,1.13]		1.01	[0.90,1.14]
Countryside							0.89	[0.78,1.00]	*	0.89	[0.79,1.01]	*	0.89	[0.79,1.01]	*
Female head of the household (Male head of the household)										1.08	[1.01,1.16]	**	1.08	[1.01,1.16]	**
Access to media (Limited)
Fair										1.13	[1.00,1.27]	**	1.12	[1.00,1.26]	*
Good										1.15	[1.05,1.25]	***	1.14	[1.04,1.24]	***
Abstinence until marriage (Acceptable for women, not for men)
No acceptable for men or women													1	[0.92,1.10]
Acceptable for men, not for women													1.08	[0.90,1.30]
Acceptable for both men and women													0.96	[0.89,1.04]
Sexual exclusiveness (Acceptable for women, not for men)
No acceptable for men or women													1.04	[0.91,1.18]
Acceptable for men, not for women													1.03	[0.88,1.19]
Acceptable for both men and women													1.02	[0.92,1.13]
Women's sexual submissivenesse (Disagree)
Agree													0.8	[0.66,0.98]
Intercept	0.49	[0.47,0.50]	***	2.25	[2.02,2.50]	***	1.64	[1.32,2.05]	***	1.34	[1.05,1.71]	**	1.36	[1.05,1.77]
Chi-square	3227.91			13892.6			14017.3			14031.3			14039
Bayesian information criterium	36668.1			26087.9			26068.9			26086.5			26152.8
Akaike's information criterion	36650.9			26002.2			25897.6			25889.5			25895.8
No. of Cases	38822			38822			38822			38822			38822
P-values: * 0.10 ** 0.05 *** 0.01
DHS: Demographic and Health Survey. AOR: Adjusted Odds Ratios.

## Sheet: Table 5
Tabel 5 -Nested logistic models for condom usea among Dominican women aged 15 to 45 years. DHS, 2007.
	Model 1			Model 2			Model 3			Model 4
	AOR	95% CI	p-value	AOR	95% CI	p-value	AOR	95% CI	p-value	AOR	95% CI	p-value
Age groups (30-34 years old)
15-19	1.18	[0.98,1.43]	*	1.26	[1.04,1.53]	**	1.32	[1.08,1.60]	***	1.31	[1.08,1.59]	***
20-24	1.1	[0.93,1.31]		1.1	[0.93,1.32]		1.13	[0.95,1.35]		1.13	[0.94,1.34]
25-29	1.14	[0.96,1.36]		1.14	[0.95,1.36]		1.15	[0.96,1.38]		1.15	[0.96,1.38]
35-39	0.83	[0.68,1.01]	*	0.82	[0.67,1.00]	**	0.81	[0.66,0.99]	**	0.81	[0.67,0.99]	**
40-44	0.56	[0.44,0.71]	***	0.56	[0.44,0.71]	***	0.56	[0.44,0.71]	***	0.56	[0.44,0.72]	***
45-49	0.45	[0.34,0.60]	***	0.46	[0.34,0.61]	***	0.45	[0.34,0.60]	***	0.45	[0.34,0.60]	***
Ever married status (Never married)
Currently married	0.06	[0.05,0.07]	***	0.07	[0.06,0.09]	***	0.08	[0.07,0.10]	***	0.08	[0.07,0.10]	***
Former married	0.56	[0.49,0.65]	***	0.63	[0.54,0.73]	***	0.62	[0.53,0.72]	***	0.63	[0.54,0.73]	***
Education (None)
Primary				1.26	[0.89,1.79]		1.21	[0.86,1.72]		1.19	[0.84,1.70]
Secondary				1.39	[0.98,1.99]	*	1.32	[0.92,1.88]		1.29	[0.90,1.84]
Higher				1.38	[0.95,2.00]	*	1.31	[0.90,1.90]		1.27	[0.88,1.85]
Wealth (Poorest)
Poorer				1.13	[0.96,1.34]		1.12	[0.95,1.32]		1.11	[0.94,1.31]
Middle				1.18	[0.99,1.40]	*	1.15	[0.97,1.38]		1.14	[0.95,1.36]
Richer				1.34	[1.11,1.61]	***	1.31	[1.08,1.57]	***	1.28	[1.06,1.54]	**
Richest				1.24	[1.01,1.54]	**	1.21	[0.98,1.50]	*	1.17	[0.95,1.45]
Residence (Large city)
Small city				0.84	[0.70,1.00]	*	0.83	[0.69,1.00]	**	0.84	[0.70,1.00]	*
Town				0.8	[0.67,0.96]	**	0.81	[0.67,0.96]	**	0.81	[0.68,0.98]	**
Countryside				0.6	[0.50,0.73]	***	0.61	[0.50,0.73]	***	0.61	[0.50,0.74]	***
Female head of the household (Male head of the household)							1.26	[1.12,1.42]	***	1.26	[1.12,1.42]	***
Access to media (Limited)
Fair							1.26	[1.03,1.54]	**	1.25	[1.02,1.53]	**
Good							1.24	[1.07,1.42]	***	1.24	[1.07,1.42]	***
Abstinence until marriage (Acceptable for women, not for men)
No acceptable for men or women										1.02	[0.86,1.22]
Acceptable for men, not for women										1	[0.72,1.38]
Acceptable for both men and women										0.84	[0.74,0.96]	***
Sexual exclusiveness (Acceptable for women, not for men)
No acceptable for men or women										1.24	[0.94,1.63]
Acceptable for men, not for women										0.93	[0.68,1.28]
Acceptable for both men and women										1.21	[0.99,1.48]	*
Women's sexual submissivenesse (Disagree)
Agree										0.66	[0.44,0.99]	**
Intercept	0.65	[0.54,0.78]	***	0.5	[0.33,0.76]	***	0.3	[0.19,0.48]	***	0.29	[0.17,0.48]	***
Chi-square	2562.25			2653.9			2677.9			2696.95
Bayesian information criterium	10155.1			10155.1			10160.8			10211
Akaike's information criterion	10005.1			10005.1			9987.09			9982.05
No. of Cases	19822			19822			19822			19822
P-values: * 0.10 ** 0.05 *** 0.01
DHS: Demographic and Health Survey. AOR: Adjusted Odds Ratios.

## Sheet: Table 6
Tabel 6 -Nested logistic models for condom usea among Dominican men aged 15 to 45 years. DHS, 2007.
	Model 1			Model 2			Model 3			Model 4
	AOR	95% CI	p-value	AOR	95% CI	p-value	AOR	95% CI	p-value	AOR	95% CI	p-value
Age groups (30-34 years old)
15-19	1.1	[0.93,1.29]		1.1	[0.93,1.29]		1.1	[0.93,1.29]		1.09	[0.93,1.29]
20-14	0.95	[0.82,1.10]		0.91	[0.79,1.06]		0.91	[0.79,1.06]		0.91	[0.79,1.06]
25-29	1	[0.86,1.15]		0.97	[0.84,1.13]		0.97	[0.84,1.13]		0.97	[0.84,1.13]
35-39	1.13	[0.96,1.32]		1.14	[0.97,1.34]		1.14	[0.97,1.34]		1.14	[0.97,1.34]
40-44	0.97	[0.82,1.14]		0.98	[0.83,1.16]		0.99	[0.84,1.17]		0.99	[0.84,1.17]
45-49	0.84	[0.70,1.01]	*	0.86	[0.72,1.03]	*	0.87	[0.73,1.04]		0.87	[0.73,1.04]
Ever married status (Never married)
Currently married	0.03	[0.03,0.04]	***	0.03	[0.03,0.04]	***	0.03	[0.03,0.04]	***	0.03	[0.03,0.04]	***
Former married	0.62	[0.55,0.70]	***	0.67	[0.60,0.75]	***	0.67	[0.60,0.75]	***	0.67	[0.60,0.75]	***
Education (None)
Primary				1.16	[0.95,1.42]		1.14	[0.93,1.39]		1.14	[0.93,1.39]
Secondary				1.46	[1.19,1.80]	***	1.43	[1.16,1.76]	***	1.43	[1.16,1.76]	***
Higher				1.61	[1.27,2.03]	***	1.57	[1.24,1.99]	***	1.58	[1.25,2.00]	***
Wealth (Poorest)
Poorer				1.17	[1.04,1.31]	***	1.15	[1.03,1.29]	**	1.15	[1.03,1.30]	**
Middle				1.15	[1.01,1.30]	**	1.12	[0.99,1.27]	*	1.12	[0.99,1.27]	*
Richer				1.22	[1.06,1.40]	***	1.19	[1.04,1.36]	**	1.19	[1.04,1.37]	**
Richest				1.28	[1.10,1.50]	***	1.25	[1.07,1.47]	***	1.25	[1.07,1.47]	***
Residence (Large city)
Small city				1.1	[0.93,1.29]		1.1	[0.94,1.29]		1.1	[0.93,1.29]
Town				1.17	[1.00,1.37]	**	1.18	[1.01,1.38]	**	1.17	[1.00,1.37]	**
Countryside				1.13	[0.96,1.32]		1.13	[0.97,1.33]		1.13	[0.97,1.33]
Female head of the household (Male head of the household)							1.13	[1.03,1.23]	**	1.13	[1.03,1.23]	***
Access to media (Limited)
Fair							1.05	[0.90,1.22]		1.05	[0.90,1.22]
Good							1.09	[0.97,1.22]		1.09	[0.97,1.22]	*
Abstinence until marriage (Acceptable for women, not for men)
No acceptable for men or women										1	[0.89,1.12]
Acceptable for men, not for women										1.13	[0.90,1.42]
Acceptable for both men and women										1.03	[0.94,1.14]
Sexual exclusiveness (Acceptable for women, not for men)
No acceptable for men or women										0.99	[0.86,1.15]
Acceptable for men, not for women										1.07	[0.90,1.28]
Acceptable for both men and women										0.96	[0.85,1.08]
Women's sexual submissivenesse (Disagree)
Agree										0.86	[0.68,1.08]
Intercept	2.38	[2.07,2.72]	***	1.4	[1.06,1.84]	**	1.15	[0.85,1.55]		1.16	[0.84,1.60]
Chi-square	8236.69			8326.22			8335.28			8340.73
Bayesian information criterium	15877.9			15886.9			15907.4			15970.9
Akaike's information criterion	15807.2			15737.7			15734.6			15743.2
No. of Cases	19000			19000			19000			19000
P-values: * 0.10 ** 0.05 *** 0.01
DHS: Demographic and Health Survey. AOR: Adjusted Odds Ratios.
